# Supplementary material for: Mandibular Overdenture Supported by Two or Four Unsplinted or Two Splinted Ti-Zr Mini-Implants: In Vitro Study of Peri-Implant and Edentulous Area Strains
Source: Biomimetics (Basel). 2024 Mar 15;9(3):178. doi: 10.3390/biomimetics9030178 (PMC10968521; doi:10.3390/biomimetics9030178)
Supplement: Supplementary file 1 [file biomimetics-09-00178-s001.zip]

Archive with 7 entries (7 files):
- Supplementary Table S1.-2 MDI periimplant.pdf
- Supplementary Table S2 a-d. MANOVA 2 MDI by loading position, loading force and splinting status and post-hoc tests.pdf
- supplementary Table S3, 4 MDI oko implantata.pdf
- Supplementary Table S4a-c. MANOVA 4 MDI i post-hoc.pdf
- Supplementary Table S5 -2MDI distalno slijeganje descriptive (splintani i nesplintani).pdf
- Supplementary Table S6a-d, MANOVA, 2MDI posterior area sa post-hoc.pdf
- Supplementary Table S7a-d distalna 4 mdi with MANOVA and post-hoc.pdf
